# Supplementary material for: Changes in Phenylacetylglutamine Levels Provide Add-On Value in Risk Stratification of Hypertensive Patients: A Longitudinal Cohort Study
Source: Metabolites. 2025 Jan 20;15(1):64. doi: 10.3390/metabo15010064 (PMC11767660; doi:10.3390/metabo15010064)
Supplement: Supplementary file 1 [file metabolites-15-00064-s001.zip]

Archive with 1 entries (1 files):
- metabolites-3393238-supplementary.pdf
